# Supplementary material for: Comparative Characterization of Olfactory Dysfunction in Mouse Models of Eosinophilic Chronic Rhinosinusitis
Source: Cells. 2026 Jun 20;15(12):1118. doi: 10.3390/cells15121118 (PMC13296451; doi:10.3390/cells15121118)
Supplement: Supplementary file 1 [file cells-15-01118-s001.zip]

Archive with 1 entries (1 files):
- cells-4322776-supplementary.pdf
